# Supplementary material for: Plasma proteomic evidence for increased β-amyloid pathology after SARS-CoV-2 infection
Source: Nat Med. 2025 Jan 30;31(3):797–806. doi: 10.1038/s41591-024-03426-4 (PMC11922756; doi:10.1038/s41591-024-03426-4)
Supplement: Supplementary file 3 — Supplementary Tables 2–13 and 15–20. [file 41591_2024_3426_MOESM3_ESM.xlsx]

## Sheet: Supp Table 2
Assay	n	Case/Control status	Genetic Sex	Age (y)	Assessment Interval (d)	Assessment Interval^2	Baseline protein
Aβ40	1211	0.0216 (p=0.182)	-0.0347 (p=0.148)	0.1686 (p=2.1e-11**)	0.0325 (p=0.815)	0.0157 (p=0.910)	0.5052 (p=7.4e-82**)
Aβ42	1217	-0.0352 (p=0.057)	-0.0322 (p=0.152)	0.0285 (p=0.211)	0.0534 (p=0.682)	-0.0149 (p=0.909)	0.6286 (p=2.1e-135**)
Aβ42/Aβ40	1196	-0.0601 (p=6.6e-04**)	-0.0046 (p=0.809)	-0.0576 (p=0.003**)	0.0570 (p=0.600)	-0.0663 (p=0.541)	0.7441 (p=5.8e-213**)
pTau-181	1195	-0.0092 (p=0.648)	0.1007 (p=5.0e-05**)	0.1433 (p=1.9e-08**)	0.2723 (p=0.056)	-0.2747 (p=0.053)	0.4758 (p=6.9e-69**)
NfL	1219	-0.0053 (p=0.620)	-0.0228 (p=0.191)	0.1193 (p=5.6e-09**)	0.1752 (p=0.083)	-0.1177 (p=0.243)	0.7401 (p=8.0e-200**)
GFAP	1223	-0.0042 (p=0.601)	-0.0573 (p=6.4e-04**)	0.1408 (p=8.1e-14**)	0.1583 (p=0.099)	-0.1592 (p=0.096)	0.7468 (p=1.1e-229**)

## Sheet: Supp Table 3
Assay	n	Case/Control status	Genetic Sex	Age (y)	Assessment Interval (d)	Assessment Interval^2	Baseline protein	Weight	Moderate activity (min/d)	Number in Household	KeyWorker
Aβ40	1050	0.0229 (p=0.187)	-0.0665 (p=0.028*)	0.1660 (p=1.5e-08**)	-0.0140 (p=0.926)	0.0666 (p=0.659)	0.5031 (p=4.6e-70**)	0.0626 (p=0.018*)	0.0081 (p=0.376)	-0.0162 (p=0.722)	-0.0172 (p=0.747)
Aβ42	1056	-0.0236 (p=0.168)	-0.0444 (p=0.123)	0.0372 (p=0.166)	0.0902 (p=0.532)	-0.0442 (p=0.759)	0.6162 (p=8.7e-111**)	0.0393 (p=0.916)	-0.0074 (p=0.381)	-0.0106 (p=0.342)	-0.0168 (p=0.247)
Aβ42/Aβ40	1038	-0.0556 (p=0.004**)	0.0080 (p=0.741)	-0.0408 (p=0.077)	0.1460 (p=0.225)	-0.1529 (p=0.203)	0.7399 (p=8.3e-179**)	-0.0139 (p=0.281)	-0.0079 (p=0.351)	0.0183 (p=0.798)	-0.0031 (p=0.440)
pTau-181	1040	-0.0172 (p=0.744)	0.0828 (p=0.008**)	0.1893 (p=1.2e-10**)	0.2277 (p=0.140)	-0.2289 (p=0.138)	0.4729 (p=1.1e-59**)	-0.0259 (p=0.802)	-0.0160 (p=0.730)	0.0369 (p=0.093)	0.0246 (p=0.175)
NfL	1058	-0.0071 (p=0.651)	-0.0012 (p=0.955)	0.1315 (p=6.7e-09**)	0.1782 (p=0.096)	-0.1120 (p=0.294)	0.7348 (p=4.9e-172**)	-0.0497 (p=0.989)	-0.0174 (p=0.830)	-0.0163 (p=0.799)	0.0381 (p=0.018*)
GFAP	1061	0.0002 (p=0.496)	-0.0465 (p=0.023*)	0.1469 (p=3.8e-12**)	0.1106 (p=0.277)	-0.1038 (p=0.306)	0.7440 (p=1.7e-198**)	-0.0472 (p=0.990)	0.0056 (p=0.373)	-0.0001 (p=0.501)	0.0103 (p=0.276)

## Sheet: Supp Table 4
Assay	n	Case/Control status	Age-Related Vulnerability	Age-Related Vulnerability x Case/Control status	Genetic Sex	Assessment Interval (d)	Baseline protein
Aβ40	1211	0.0534 (p=0.947)	0.2037 (p=5.5e-09**)	-0.0570 (p=0.081)	-0.0391 (p=0.105)	0.0660 (p=0.635)	0.5014 (p=4.7e-80**)
Aβ42	1209	0.0065 (p=0.584)	0.0682 (p=0.031*)	-0.0743 (p=0.024*)	-0.0349 (p=0.117)	0.0689 (p=0.593)	0.6416 (p=1.1e-141**)
Aβ42/Aβ40	1196	-0.0541 (p=0.019*)	-0.0517 (p=0.057)	-0.0105 (p=0.372)	-0.0033 (p=0.861)	0.0454 (p=0.677)	0.7449 (p=3.2e-214**)
pTau-181	1162	-0.0631 (p=0.970)	0.0994 (p=0.005**)	0.0941 (p=0.012**)	0.0936 (p=1.5e-04**)	0.3452 (p=0.014**)	0.4973 (p=5.8e-75**)
NfL	1156	-0.0363 (p=0.931)	0.0680 (p=0.012**)	0.0498 (p=0.050)	-0.0244 (p=0.173)	0.1671 (p=0.101)	0.7606 (p=5.6e-207**)
GFAP	1156	-0.0146 (p=0.732)	0.1078 (p=3.1e-05**)	0.0120 (p=0.340)	-0.0581 (p=8.8e-04**)	0.1578 (p=0.106)	0.7611 (p=1.4e-225**)

## Sheet: Supp Table 5
Assay	n	Case/Control status	Age-Related Vulnerability	Age-Related Vulnerability x Case/Control status	Genetic Sex	Assessment Interval (d)	Assessment Interval^2	Baseline protein	Weight	Moderate activity (min/d)	Number in Household	KeyWorker
Aβ40	1050	0.0643 (p=0.037*)	0.2028 (p=6.2e-08**)	-0.0684 (p=0.114)	-0.0687 (p=0.024*)	0.0087 (p=0.954)	0.0430 (p=0.388)	0.5005 (p=4.1e-69**)	0.0626 (p=0.018*)	0.0063 (p=0.403)	-0.0314 (p=0.879)	-0.0240 (p=0.825)
Aβ42	1056	0.0333 (p=0.835)	0.0854 (p=0.014*)	-0.0967 (p=0.019*)	-0.0439 (p=0.127)	0.0897 (p=0.535)	-0.0440 (p=0.380)	0.6166 (p=1.000)	0.0390 (p=0.915)	-0.0069 (p=0.389)	-0.0174 (p=0.247)	-0.0210 (p=0.195)
Aβ42/Aβ40	1038	-0.0485 (p=0.046*)	-0.0439 (p=0.137)	-0.0126 (p=0.716)	0.0106 (p=0.661)	0.1324 (p=0.272)	-0.1401 (p=0.122)	0.7379 (p=1.000)	-0.0149 (p=0.265)	-0.0069 (p=0.368)	0.0188 (p=0.811)	-0.0031 (p=0.440)
pTau-181	1040	-0.0818 (p=0.987)	0.1241 (p=9.4e-04**)	0.1143 (p=0.009**)	0.0813 (p=0.009**)	0.2539 (p=0.099)	-0.2573 (p=0.953)	0.4739 (p=9.6e-61**)	-0.0268 (p=0.811)	-0.0189 (p=0.766)	0.0246 (p=0.182)	0.0218 (p=0.201)
NfL	1058	-0.0262 (p=0.847)	0.0878 (p=0.001**)	0.0365 (p=0.235)	-0.0005 (p=0.980)	0.1891 (p=0.079)	-0.1253 (p=0.878)	0.7498 (p=1.5e-183**)	-0.0485 (p=0.987)	-0.0188 (p=0.848)	-0.0297 (p=0.941)	0.0341 (p=0.031*)
GFAP	1061	-0.0019 (p=0.531)	0.1123 (p=1.6e-05**)	0.0074 (p=0.800)	-0.0418 (p=0.042*)	0.1163 (p=0.257)	-0.1134 (p=0.866)	0.7594 (p=2.2e-207**)	-0.0478 (p=0.990)	0.0047 (p=0.393)	-0.0174 (p=0.833)	0.0046 (p=0.395)

## Sheet: Supp Table 6
	Ab40_regPl_	Ab42_regPl_	Ab42/Ab40_regPl_	pTau-181_regPl_	NfL_regPl_	GFAP_regPl_
n	1194	1201	1180	1177	1202	1205
Severity score (Age)	0.2318 (p=6.1e-16**)	0.0433 (p=0.135)	-0.2095 (p=4.2e-13**)	0.2016 (p=1.9e-12**)	0.4460 (p=2.1e-59**)	0.3972 (p=6.8e-47**)
Genetic Sex	0.0031 (p=0.912)	-0.0085 (p=0.768)	-0.0316 (p=0.266)	0.1304 (p=4.2e-06**)	-0.0217 (p=0.384)	-0.1411 (p=5.9e-08**)
Weight	0.0031 (p=0.925)	-0.0433 (p=0.200)	-0.0524 (p=0.113)	-0.0334 (p=0.313)	-0.2471 (p=1.1e-17**)	-0.1841 (p=1.1e-09**)
Ethnicity (white)	0.0005 (p=0.985)	-0.0222 (p=0.440)	-0.0205 (p=0.467)	-0.0299 (p=0.286)	-0.0180 (p=0.469)	-0.0411 (p=0.110)
APOE-e4 count	0.0139 (p=0.654)	-0.0752 (p=0.017**)	-0.1148 (p=2.1e-04**)	0.0355 (p=0.248)	-0.0131 (p=0.628)	0.0711 (p=0.012**)
Hip/Waist Ratio	-0.0485 (p=0.224)	0.0129 (p=0.751)	0.0566 (p=0.156)	0.1079 (p=0.007**)	0.1946 (p=2.4e-08**)	0.1129 (p=0.002**)
BMI	0.0164 (p=0.569)	-0.0319 (p=0.277)	-0.0492 (p=0.088)	-0.0668 (p=0.020**)	-0.1963 (p=4.9e-15**)	-0.1408 (p=8.0e-08**)
BP (sys)	-0.0640 (p=0.065)	-0.1043 (p=0.003**)	-0.0497 (p=0.151)	-0.0873 (p=0.012**)	-0.1652 (p=6.2e-08**)	-0.0866 (p=0.006**)
BP (dia)	0.0035 (p=0.914)	-0.0222 (p=0.500)	-0.0341 (p=0.291)	-0.0687 (p=0.034*)	-0.1280 (p=7.3e-06**)	-0.1050 (p=3.9e-04**)
Health self-rating	-0.0870 (p=0.002**)	-0.0589 (p=0.041*)	0.0196 (p=0.488)	0.0714 (p=0.011**)	0.0509 (p=0.040*)	0.0515 (p=0.046*)
GFR (pre)	-0.2284 (p=2.2e-08**)	-0.1856 (p=9.6e-06**)	0.0368 (p=0.377)	-0.1763 (p=2.0e-05**)	-0.1266 (p=4.4e-04**)	-0.0281 (p=0.459)
Alcohol Intake Freq	-0.0348 (p=0.222)	-0.0180 (p=0.535)	-0.0008 (p=0.979)	-0.0563 (p=0.047*)	-0.0155 (p=0.536)	-0.0754 (p=0.004**)
Smoker	0.0638 (p=0.024*)	0.0017 (p=0.953)	-0.0688 (p=0.015*)	-0.0282 (p=0.316)	-0.0046 (p=0.854)	-0.0256 (p=0.321)
Age Eduction Complete	0.0655 (p=0.448)	0.1372 (p=0.115)	0.0690 (p=0.430)	0.0165 (p=0.851)	0.1701 (p=0.023*)	0.0774 (p=0.339)
KeyWorker	0.0178 (p=0.530)	0.0079 (p=0.786)	-0.0008 (p=0.979)	0.0096 (p=0.733)	-0.0180 (p=0.470)	-0.0148 (p=0.567)
Moderate activity (min/d)	-0.0049 (p=0.870)	-0.0167 (p=0.582)	-0.0116 (p=0.696)	-0.0113 (p=0.701)	0.0231 (p=0.378)	-0.0054 (p=0.839)
Social Isolation	0.0139 (p=0.622)	0.0308 (p=0.285)	0.0205 (p=0.469)	0.0463 (p=0.100)	0.0214 (p=0.389)	0.0329 (p=0.202)
Type II Diabetes	0.0217 (p=0.445)	0.0297 (p=0.304)	0.0169 (p=0.553)	0.0175 (p=0.536)	-0.0218 (p=0.383)	-0.0387 (p=0.136)
Heart Condition	0.0819 (p=0.004**)	0.0340 (p=0.245)	-0.0305 (p=0.289)	-0.0183 (p=0.522)	0.0115 (p=0.648)	-0.0513 (p=0.050)
Obesity	0.0004 (p=0.987)	-0.0264 (p=0.359)	-0.0177 (p=0.530)	-0.0750 (p=0.007**)	-0.1514 (p=7.3e-10**)	-0.1349 (p=1.3e-07**)
Hypertension	0.0966 (p=7.8e-04**)	0.0474 (p=0.106)	-0.0363 (p=0.210)	-0.0451 (p=0.116)	-0.0142 (p=0.575)	-0.0898 (p=6.3e-04**)
Depression	0.0375 (p=0.183)	0.0200 (p=0.487)	-0.0172 (p=0.542)	0.0123 (p=0.660)	-0.0006 (p=0.982)	-0.0201 (p=0.436)
IBS	0.0327 (p=0.247)	0.0095 (p=0.741)	-0.0073 (p=0.797)	0.0212 (p=0.450)	0.0168 (p=0.500)	0.0323 (p=0.210)
Blood pressure medication	0.0691 (p=0.019*)	0.0313 (p=0.298)	-0.0346 (p=0.242)	-0.0036 (p=0.904)	0.0076 (p=0.770)	-0.0568 (p=0.035*)
Cholesterol medication	0.0214 (p=0.473)	0.0006 (p=0.985)	-0.0130 (p=0.664)	-0.0105 (p=0.724)	-0.0173 (p=0.510)	-0.0247 (p=0.364)
Cognitive Ability Score	0.0487 (p=0.175)	0.0555 (p=0.130)	0.0092 (p=0.797)	0.0108 (p=0.761)	0.0274 (p=0.388)	0.0548 (p=0.091)
AD Neuroimaging Phenotype	0.0252 (p=0.377)	0.0144 (p=0.619)	-0.0206 (p=0.469)	0.0249 (p=0.379)	0.0103 (p=0.681)	0.0080 (p=0.759)

## Sheet: Supp Table 7
	SARS-CoV-19 +ve	Matched control	p-value
Ab40	86.4571 (18.6082)	86.4594 (18.2120)	0.954751
Ab42	6.4023 (1.5224)	6.5273 (1.4194)	0.132892
Ab42:Ab40 ratio	0.0747 (0.0131)	0.0765 (0.0134)	0.0145072
pTau-181	0.6473 (0.3781)	0.6626 (0.3802)	0.569263
NfL	2.5311 (0.3816)	2.5680 (0.3788)	0.0614414
GFAP	4.3749 (0.4277)	4.3952 (0.4243)	0.3382

## Sheet: Supp Table 8
Assay	n	Case/Control status	Genetic Sex	Age (y)	Assessment Interval (d)	Assessment Interval^2	Baseline protein	APOE-e3e4	APOE-e4e4	APOE-e3e2	Smoking	Diabetes	Hip/Waist
Aβ40	1164	0.0195 (p=0.210)	-0.0481 (p=0.155)	0.1582 (p=1.4e-09**)	-0.0077 (p=0.957)	0.0602 (p=0.674)	0.5008 (p=2.0e-77**)	-0.0046 (p=0.573)	0.0135 (p=0.289)	-0.0038 (p=0.561)	-0.0014 (p=0.523)	0.0773 (p=8.9e-04**)	-0.0128 (p=0.642)
Aβ42	1171	-0.0397 (p=0.041*)	-0.0334 (p=0.295)	0.0320 (p=0.180)	0.0300 (p=0.825)	0.0107 (p=0.937)	0.6180 (p=8.7e-125**)	-0.0300 (p=0.101)	-0.0264 (p=0.125)	0.0251 (p=0.857)	-0.0082 (p=0.359)	0.0288 (p=0.892)	0.0066 (p=0.579)
Aβ42/Aβ40	1150	-0.0642 (p=4.4e-04**)	0.0076 (p=0.777)	-0.0482 (p=0.020*)	0.0874 (p=0.442)	-0.1002 (p=0.377)	0.7334 (p=3.6e-195**)	-0.0240 (p=0.113)	-0.0322 (p=0.048*)	0.0213 (p=0.859)	0.0083 (p=0.666)	-0.0449 (p=0.011**)	0.0156 (p=0.711)
pTau-181	1148	-0.0055 (p=0.588)	0.1301 (p=2.1e-04**)	0.1516 (p=1.1e-08**)	0.3302 (p=0.025*)	-0.3361 (p=0.022*)	0.4720 (p=1.6e-64**)	-0.0120 (p=0.681)	0.0360 (p=0.074)	0.0033 (p=0.449)	0.0134 (p=0.295)	-0.0338 (p=0.909)	0.0504 (p=0.082)
NfL	1172	-0.0103 (p=0.722)	0.0027 (p=0.911)	0.1229 (p=9.8e-09**)	0.2107 (p=0.044*)	-0.1547 (p=0.137)	0.7345 (p=5.4e-188**)	0.0132 (p=0.234)	0.0268 (p=0.065)	-0.0179 (p=0.840)	0.0281 (p=0.056)	0.0395 (p=0.014*)	0.0427 (p=0.050*)
GFAP	1176	-0.0023 (p=0.556)	-0.0456 (p=0.050)	0.1404 (p=6.2e-13**)	0.1855 (p=0.061)	-0.1882 (p=0.057)	0.7459 (p=7.8e-220**)	0.0301 (p=0.040*)	-0.0022 (p=0.553)	-0.0361 (p=0.982)	0.0251 (p=0.067)	0.0101 (p=0.276)	0.0219 (p=0.183)

## Sheet: Supp Table 9
	Ab40_regPl_	Ab42_regPl_	Ab42/Ab40_regPl_	pTau-181_regPl_	NfL_regPl_	GFAP_regPl_
n	1194	1201	1180	1177	1202	1205
Severity score (Age)	0.2318 (p=6.1e-16**)	0.0433 (p=0.135)	-0.2095 (p=4.2e-13**)	0.2016 (p=1.9e-12**)	0.4460 (p=2.1e-59**)	0.3972 (p=6.8e-47**)
Genetic Sex	0.0031 (p=0.912)	-0.0085 (p=0.768)	-0.0316 (p=0.266)	0.1304 (p=4.2e-06**)	-0.0217 (p=0.384)	-0.1411 (p=5.9e-08**)
Weight	0.0031 (p=0.925)	-0.0433 (p=0.200)	-0.0524 (p=0.113)	-0.0334 (p=0.313)	-0.2471 (p=1.1e-17**)	-0.1841 (p=1.1e-09**)
Ethnicity (white)	0.0005 (p=0.985)	-0.0222 (p=0.440)	-0.0205 (p=0.467)	-0.0299 (p=0.286)	-0.0180 (p=0.469)	-0.0411 (p=0.110)
APOE-e4 count	0.0139 (p=0.654)	-0.0752 (p=0.017**)	-0.1148 (p=2.1e-04**)	0.0355 (p=0.248)	-0.0131 (p=0.628)	0.0711 (p=0.012**)
Hip/Waist Ratio	-0.0485 (p=0.224)	0.0129 (p=0.751)	0.0566 (p=0.156)	0.1079 (p=0.007**)	0.1946 (p=2.4e-08**)	0.1129 (p=0.002**)
BMI	0.0164 (p=0.569)	-0.0319 (p=0.277)	-0.0492 (p=0.088)	-0.0668 (p=0.020**)	-0.1963 (p=4.9e-15**)	-0.1408 (p=8.0e-08**)
BP (sys)	-0.0640 (p=0.065)	-0.1043 (p=0.003**)	-0.0497 (p=0.151)	-0.0873 (p=0.012**)	-0.1652 (p=6.2e-08**)	-0.0866 (p=0.006**)
BP (dia)	0.0035 (p=0.914)	-0.0222 (p=0.500)	-0.0341 (p=0.291)	-0.0687 (p=0.034*)	-0.1280 (p=7.3e-06**)	-0.1050 (p=3.9e-04**)
Health self-rating	-0.0870 (p=0.002**)	-0.0589 (p=0.041*)	0.0196 (p=0.488)	0.0714 (p=0.011**)	0.0509 (p=0.040*)	0.0515 (p=0.046*)
GFR (pre)	-0.2284 (p=2.2e-08**)	-0.1856 (p=9.6e-06**)	0.0368 (p=0.377)	-0.1763 (p=2.0e-05**)	-0.1266 (p=4.4e-04**)	-0.0281 (p=0.459)
Alcohol Intake Freq	-0.0348 (p=0.222)	-0.0180 (p=0.535)	-0.0008 (p=0.979)	-0.0563 (p=0.047*)	-0.0155 (p=0.536)	-0.0754 (p=0.004**)
Smoker	0.0638 (p=0.024*)	0.0017 (p=0.953)	-0.0688 (p=0.015*)	-0.0282 (p=0.316)	-0.0046 (p=0.854)	-0.0256 (p=0.321)
Age Eduction Complete	0.0655 (p=0.448)	0.1372 (p=0.115)	0.0690 (p=0.430)	0.0165 (p=0.851)	0.1701 (p=0.023*)	0.0774 (p=0.339)
KeyWorker	0.0178 (p=0.530)	0.0079 (p=0.786)	-0.0008 (p=0.979)	0.0096 (p=0.733)	-0.0180 (p=0.470)	-0.0148 (p=0.567)
Moderate activity (min/d)	-0.0049 (p=0.870)	-0.0167 (p=0.582)	-0.0116 (p=0.696)	-0.0113 (p=0.701)	0.0231 (p=0.378)	-0.0054 (p=0.839)
Social Isolation	0.0139 (p=0.622)	0.0308 (p=0.285)	0.0205 (p=0.469)	0.0463 (p=0.100)	0.0214 (p=0.389)	0.0329 (p=0.202)
Type II Diabetes	0.0217 (p=0.445)	0.0297 (p=0.304)	0.0169 (p=0.553)	0.0175 (p=0.536)	-0.0218 (p=0.383)	-0.0387 (p=0.136)
Heart Condition	0.0819 (p=0.004**)	0.0340 (p=0.245)	-0.0305 (p=0.289)	-0.0183 (p=0.522)	0.0115 (p=0.648)	-0.0513 (p=0.050)
Obesity	0.0004 (p=0.987)	-0.0264 (p=0.359)	-0.0177 (p=0.530)	-0.0750 (p=0.007**)	-0.1514 (p=7.3e-10**)	-0.1349 (p=1.3e-07**)
Hypertension	0.0966 (p=7.8e-04**)	0.0474 (p=0.106)	-0.0363 (p=0.210)	-0.0451 (p=0.116)	-0.0142 (p=0.575)	-0.0898 (p=6.3e-04**)
Depression	0.0375 (p=0.183)	0.0200 (p=0.487)	-0.0172 (p=0.542)	0.0123 (p=0.660)	-0.0006 (p=0.982)	-0.0201 (p=0.436)
IBS	0.0327 (p=0.247)	0.0095 (p=0.741)	-0.0073 (p=0.797)	0.0212 (p=0.450)	0.0168 (p=0.500)	0.0323 (p=0.210)
Blood pressure medication	0.0691 (p=0.019*)	0.0313 (p=0.298)	-0.0346 (p=0.242)	-0.0036 (p=0.904)	0.0076 (p=0.770)	-0.0568 (p=0.035*)
Cholesterol medication	0.0214 (p=0.473)	0.0006 (p=0.985)	-0.0130 (p=0.664)	-0.0105 (p=0.724)	-0.0173 (p=0.510)	-0.0247 (p=0.364)
Cognitive Ability Score	0.0487 (p=0.175)	0.0555 (p=0.130)	0.0092 (p=0.797)	0.0108 (p=0.761)	0.0274 (p=0.388)	0.0548 (p=0.091)
AD Neuroimaging Phenotype	0.0252 (p=0.377)	0.0144 (p=0.619)	-0.0206 (p=0.469)	0.0249 (p=0.379)	0.0103 (p=0.681)	0.0080 (p=0.759)

## Sheet: Supp Table 10
Assay	n	Case/Control status	Age Related Vulnerability	ARV : Case/Control status	Genetic Sex	Assessment Interval (d)	Assessment Interval^2	Baseline protein	APOE-e3e4	APOE-e4e4	APOE-e3e2	Smoking	Diabetes	Hip/Waist	Health self-rating
Aβ40	1164	0.0460 (p=0.087)	0.1865 (p=1.7e-07**)	-0.0466 (p=0.867)	-0.0593 (p=0.079)	0.0200 (p=0.889)	0.0320 (p=0.823)	0.4975 (p=6.9e-76**)	-0.0063 (p=0.800)	0.0164 (p=0.500)	-0.0079 (p=0.753)	-0.0014 (p=0.953)	0.0758 (p=0.002**)	-0.0244 (p=0.484)	-0.0418 (p=0.094)
Aβ42	1171	0.0025 (p=0.531)	0.0743 (p=0.025*)	-0.0742 (p=0.030*)	-0.0360 (p=0.257)	0.0360 (p=0.791)	0.0046 (p=0.973)	0.6178 (p=1.3e-124**)	-0.0309 (p=0.189)	-0.0255 (p=0.267)	0.0223 (p=0.343)	-0.0094 (p=0.682)	0.0261 (p=0.262)	0.0032 (p=0.922)	-0.0158 (p=0.502)
Aβ42/Aβ40	1150	-0.0541 (p=0.023*)	-0.0405 (p=0.150)	-0.0178 (p=0.296)	0.0106 (p=0.694)	0.0780 (p=0.494)	-0.0908 (p=0.424)	0.7333 (p=7.5e-196**)	-0.0238 (p=0.230)	-0.0327 (p=0.091)	0.0216 (p=0.277)	0.0077 (p=0.688)	-0.0455 (p=0.021*)	0.0180 (p=0.517)	0.0026 (p=0.898)
pTau-181	1148	-0.0521 (p=0.934)	0.1146 (p=0.001**)	0.0817 (p=0.028*)	0.1222 (p=4.7e-04**)	0.3558 (p=0.015**)	-0.3613 (p=0.014**)	0.4711 (p=5.7e-65**)	-0.0122 (p=0.631)	0.0376 (p=0.130)	0.0035 (p=0.891)	0.0155 (p=0.533)	-0.0324 (p=0.198)	0.0448 (p=0.211)	0.0650 (p=0.011**)
NfL	1172	-0.0320 (p=0.903)	0.0847 (p=0.002**)	0.0393 (p=0.098)	-0.0057 (p=0.818)	0.2266 (p=0.031*)	-0.1713 (p=0.101)	0.7479 (p=1.2e-201**)	0.0131 (p=0.472)	0.0282 (p=0.112)	-0.0189 (p=0.298)	0.0287 (p=0.104)	0.0408 (p=0.024*)	0.0316 (p=0.217)	0.0254 (p=0.162)
GFAP	1176	-0.0012 (p=0.520)	0.1165 (p=5.6e-06**)	-0.0012 (p=0.516)	-0.0528 (p=0.025*)	0.1970 (p=0.048*)	-0.2024 (p=0.042*)	0.7598 (p=3.4e-228**)	0.0290 (p=0.093)	-0.0006 (p=0.973)	-0.0377 (p=0.030*)	0.0263 (p=0.119)	0.0112 (p=0.514)	0.0086 (p=0.722)	0.0359 (p=0.038*)

## Sheet: Supp Table 11
Assay	n	Case/Control status	Genetic Sex	Age (y)	Assessment Interval (d)	Assessment Interval^2	Baseline protein	GFR
Aβ40	684	0.0137 (p=0.332)	0.0110 (p=0.733)	0.0993 (p=0.005**)	0.0931 (p=0.617)	-0.0252 (p=0.892)	0.4580 (p=1.6e-38**)	-0.1806 (p=1.000)
Aβ42	688	-0.0378 (p=0.100)	-0.0237 (p=0.428)	-0.0008 (p=0.981)	-0.1134 (p=0.515)	0.1732 (p=0.319)	0.6227 (p=1.7e-75**)	-0.0767 (p=0.010**)
Aβ42/Aβ40	676	-0.0666 (p=0.005**)	-0.0304 (p=0.248)	-0.0404 (p=0.171)	-0.1205 (p=0.424)	0.1170 (p=0.437)	0.7235 (p=2.0e-111**)	0.0475 (p=0.952)
pTau-181	674	-0.0174 (p=0.705)	0.1099 (p=0.001**)	0.1867 (p=4.2e-07**)	0.1161 (p=0.548)	-0.1405 (p=0.467)	0.4667 (p=2.5e-37**)	0.0466 (p=0.100)
NfL	688	0.0046 (p=0.423)	-0.0222 (p=0.349)	0.1283 (p=1.0e-05**)	0.1293 (p=0.348)	-0.0695 (p=0.612)	0.7285 (p=3.7e-107**)	-0.0071 (p=0.608)
GFAP	691	-0.0154 (p=0.758)	-0.0652 (p=0.004**)	0.1437 (p=1.1e-07**)	0.1275 (p=0.328)	-0.1126 (p=0.386)	0.7460 (p=2.7e-129**)	0.0111 (p=0.324)

[truncated: 9 more sheets: Supp Table 12, Supp Table 13, Supp Table 15, Supp Table  16, Supp Table 17, Supp Table 18, Supp Table 19, Supp Table 20, Sheet1]
